# Supplementary material for: Plant–arthropod interactions of an endangered California lupine
Source: Ecol Evol. 2022 Mar 8;12(3):e8688. doi: 10.1002/ece3.8688 (PMC8928892; doi:10.1002/ece3.8688)
Supplement: Supplementary file 1 — Appendix S1 [file ECE3-12-e8688-s001.xlsx]

## Sheet: Sheet1
Catalog Number	Order	Family	Morphotype	Taxon ID	Location	Associated Plant	Quanity	Life Stage	Flower Visitor
N/A	Trombidiformes	Tetranychidae	ACA1	undetermined	in flower	Lupinus nipomensis	1	Adult	flower visitor
UCSB-IZC00025810	Hemiptera	Reduviidae	RED1	undetermined	on flower	Lupinus nipomensis	1	Nymph	flower visitor
N/A	Hemiptera	Miridae	CLAM1	Closterocoris amoenus	leaves	Lupinus nipomensis	1	Adult	not flower visitor
N/A	Hemiptera	Miridae	CLAM1	Closterocoris amoenus	on flower	Lupinus nipomensis	1	Adult	flower visitor
UCSB-IZC00025806	Hemiptera	Miridae	CLAM1	Closterocoris amoenus	in flower	Lupinus nipomensis	1	Adult	flower visitor
UCSB-IZC00025828	Thysanoptera	Thripidae	THY1	undetermined	in flower	Lupinus nipomensis	1	Adult	flower visitor
UCSB-IZC00025819	Hemiptera	Miridae	CLAM1	Closterocoris amoenus	in flower	Lupinus nipomensis	1	Adult	flower visitor
N/A	Thysanoptera	Thripidae	THY1	undetermined	in flower	Lupinus nipomensis	1	Adult	flower visitor
UCSB-IZC00025811	Hemiptera	Anthocoridae	OR1	Orius sp.	on flower	Lupinus nipomensis	1	Adult	flower visitor
UCSB-IZC00025815	Hemiptera	Anthocoridae	OR1	Orius sp.	under flower	Lupinus nipomensis	1	Adult	flower visitor
N/A	Hemiptera	Miridae	CLAM1	Closterocoris amoenus	on flower	Lupinus nipomensis	1	Adult	flower visitor
UCSB-IZC00025872	Thysanoptera	Thripidae	THY1	undetermined	in flower	Lupinus nipomensis	6	Adult	flower visitor
N/A	Thysanoptera	Thripidae	THY1	undetermined	in flower	Lupinus nipomensis	1	Adult	flower visitor
N/A	Hemiptera	Miridae	CLAM1	Closterocoris amoenus	in flower	Lupinus nipomensis	1	Adult	flower visitor
UCSB-IZC00025867	Trombidiformes	Tetranychidae	ACA1	undetermined	on flower	Lupinus nipomensis	1	Adult	flower visitor
N/A	Thysanoptera	Thripidae	THY1	undetermined	in flower	Lupinus nipomensis	20	Adult	flower visitor
UCSB-IZC00025807	Hemiptera	Miridae	CLAM1	Closterocoris amoenus	in flower	Lupinus nipomensis	1	Adult	flower visitor
UCSB-IZC00025878	Trombidiformes	Tetranychidae	ACA1	undetermined	seed pod	Lupinus nipomensis	1	Adult	not flower visitor
UCSB-IZC00025812	Hemiptera	Aphididae	APH1	undetermined	on stem	Lupinus nipomensis	1	Adult	not flower visitor
N/A	Hemiptera	Anthocoridae	OR1	Orius sp.	on stem gall	Lupinus nipomensis	1	Adult	not flower visitor
UCSB-IZC00025818	Hemiptera	Anthocoridae	OR1	Orius sp.	seed pod	Lupinus nipomensis	1	Adult	not flower visitor
UCSB-IZC00025868	Thysanoptera	Thripidae	THY1	undetermined	in flower	Lupinus nipomensis	1	Adult	flower visitor
N/A	Thysanoptera	Thripidae	THY1	undetermined	in flower	Lupinus nipomensis	2	Adult	flower visitor
N/A	Thysanoptera	Thripidae	THY1	undetermined	in flower	Lupinus nipomensis	1	Adult	flower visitor
N/A	Hemiptera	Reduviidae	N/A	undetermined	in flower	Lupinus nipomensis	1	Nymph	flower visitor
N/A	Thysanoptera	Thripidae	THY1	undetermined	in flower	Lupinus nipomensis	1	Adult	flower visitor
UCSB-IZC00025817	Hemiptera	Anthocoridae	OR1	Orius sp.	on flower	Lupinus nipomensis	1	Adult	flower visitor
UCSB-IZC00025808	Hemiptera	Anthocoridae	OR1	Orius sp.	on flower	Lupinus nipomensis	1	Adult	flower visitor
UCSB-IZC00025801	Hymenoptera	Formicidae	ANT1	Linepithema humile	on flower	Lupinus nipomensis	1	Adult	flower visitor
N/A	Hemiptera	Miridae	CLAM1	Closterocoris amoenus	seed pod	Lupinus nipomensis	1	Adult	not flower visitor
N/A	Hemiptera	Miridae	CLAM1	Closterocoris amoenus	bract	Lupinus nipomensis	2	Adult	not flower visitor
UCSB-IZC00025813	Hemiptera	Miridae	CLAM1	Closterocoris amoenus	in flower	Lupinus nipomensis	1	Adult	flower visitor
N/A	Hemiptera	Miridae	CLAM1	Closterocoris amoenus	leaves	Lupinus nipomensis	1	Adult	not flower visitor
UCSB-IZC00025803	Hymenoptera	Formicidae	ANT1	Linepithema humile	on flower	Lupinus nipomensis	1	Adult	flower visitor
N/A	Thysanoptera	Thripidae	THY1	undetermined	in flower	Lupinus nipomensis	1	Adult	flower visitor
UCSB-IZC 00001354	Coleoptera	Curculionidae	TRIG1	Trigonoscuta sp.	on flower	Lupinus nipomensis	1	Adult	flower visitor
UCSB-IZC 00001359	Coleoptera	Curculionidae	TRIG1	Trigonoscuta sp.	leaves	Lupinus nipomensis	1	Adult	not flower visitor
UCSB-IZC00025816	Hemiptera	Miridae	CLAM1	Closterocoris amoenus	in flower	Lupinus nipomensis	1	Adult	flower visitor
N/A	Hymenoptera	Formicidae	ANT1	Linepithema humile	on flower	Lupinus nipomensis	1	Adult	flower visitor
UCSB-IZC 00001355	Coleoptera	Curculionidae	TRIG2	Trigonoscuta sp.	in flower/anther	Lupinus nipomensis	3	Adult	flower visitor
UCSB-IZC00025802	Hymenoptera	Formicidae	ANT2	Myrmicinae	seed pod	Lupinus nipomensis	1	Adult	not flower visitor
UCSB-IZC00025805	Hymenoptera	Formicidae	ANT2	Myrmicinae	on flower	Lupinus nipomensis	1	Adult	flower visitor
UCSB-IZC 00001348	Coleoptera	Curculionidae	TRIG2	Trigonoscuta sp.	in flower/anther	Lupinus nipomensis	2	Adult	flower visitor
N/A	Hemiptera	Miridae	CLAM1	Closterocoris amoenus	on flower	Lupinus nipomensis	1	Adult	flower visitor
UCSB-IZC00025820	Hemiptera	Miridae	CLAM1	Closterocoris amoenus	flower bud	Lupinus nipomensis	1	Adult	flower visitor
N/A	Thysanoptera	Thripidae	THY1	undetermined	in flower	Lupinus nipomensis	3	Adult	flower visitor
UCSB-IZC00025822	Coleoptera	Eucnemidae	EUC1	undetermined	in flower	Lupinus nipomensis	1	Adult	flower visitor
UCSB-IZC00025809	Hemiptera	Miridae	CLAM1	Closterocoris amoenus	leaves	Lupinus nipomensis	1	Adult	not flower visitor
N/A	Hymenoptera	Formicidae	ANT1	Linepithema humile	leaves	Lupinus nipomensis	1	Adult	not flower visitor
N/A	Thysanoptera	Thripidae	THY1	undetermined	in flower	Lupinus nipomensis	2	Adult	flower visitor
N/A	Coleoptera	Coccinellidae	N/A	undetermined	on flower/leaves	Lupinus nipomensis	5	Adult	flower visitor
N/A	Thysanoptera	Thripidae	THY1	undetermined	in flower	Lupinus nipomensis	3	Adult	flower visitor
UCSB-IZC00025823	Coleoptera	Curculionidae	RHEF1	Rhigopsis effracta	in flower/anther	Lupinus nipomensis	1	Adult	flower visitor
N/A	Thysanoptera	Thripidae	THY1	undetermined	in flower	Lupinus nipomensis	2	Adult	flower visitor
UCSB-IZC00025814	Hemiptera	Miridae	CLAM1	Closterocoris amoenus	in flower/anther	Lupinus nipomensis	1	Adult	flower visitor
N/A	Thysanoptera	Thripidae	THY1	undetermined	in flower	Lupinus nipomensis	4	Adult	flower visitor
N/A	Hemiptera	Miridae	CLAM1	Closterocoris amoenus	peduncle	Lupinus nipomensis	1	Adult	not flower visitor
N/A	Hymenoptera	Formicidae	ANT1	Linepithema humile	peduncle	Lupinus nipomensis	1	Adult	not flower visitor
N/A	Coleoptera	Coccinellidae	N/A	undetermined	in flower	Lupinus nipomensis	1	Adult	flower visitor
N/A	Coleoptera	Curculionidae	N/A	undetermined	leaves	Lupinus nipomensis	1	Adult	not flower visitor
N/A	Trombidiformes	Tetranychidae	ACA1	undetermined	in flower	Lupinus nipomensis	1	Adult	flower visitor
N/A	Hymenoptera	Apidae	BOVO1	Bombus vosnesenskii	in flower	Acmispon glaber	2	Adult	flower visitor
UCSB-IZC00025824	Coleoptera	Curculionidae	N/A	Scaphomorphus sp.	in stem	Lupinus nipomensis	1	Adult	not flower visitor
N/A	Hymenoptera	Apidae	N/A	undetermined	sky 10 ft away	N/A	1	Adult	not flower visitor
N/A	Lepidoptera	Lycaenidae	LEP1	Plebejus lupini	sky 10 ft away	N/A	1	Adult	not flower visitor
N/A	Lepidoptera	Lycaenidae	LEP1	Plebejus lupini	sky 10 ft away	N/A	1	Adult	not flower visitor
UCSB-IZC00025827	Lepidoptera	Lycaenidae	LEP2	Plebejus acmon	sky 10 ft away	N/A	1	Adult	not flower visitor
UCSB-IZC00025826	Orthoptera	Acrididae	ACRI2	undetermined	ground 2 ft away	N/A	1	Adult	not flower visitor
UCSB-IZC00025821	Hemiptera	Membracidae	TOPA1	Tortistilus pacificus	N/A	N/A	1	Adult	not flower visitor
UCSB-IZC00025804	Hymenoptera	Formicidae	ANT1	Linepithema humile	on flower	Lupinus nipomensis	1	Adult	flower visitor
UCSB-IZC00025883	Trombidiformes	Tetranychidae	ACA1	undetermined	N/A	Lupinus nipomensis	1	Adult	not flower visitor
N/A	Thysanoptera	Thripidae	THY1	undetermined	on flower	Lupinus nipomensis	1	Adult	flower visitor
UCSB-IZC00025870	Thysanoptera	Thripidae	THY1	undetermined	in flower	Lupinus nipomensis	4	Adult	flower visitor
UCSB-IZC00025869	Thysanoptera	Thripidae	THY1	undetermined	on flower	Lupinus nipomensis	2	Adult	flower visitor
UCSB-IZC00025871	Thysanoptera	Thripidae	THY1	undetermined	on flower	Lupinus nipomensis	27	Adult	flower visitor
UCSB-IZC00025881	Thysanoptera	Thripidae	THY1	undetermined	on flower	Lupinus nipomensis	2	Adult	flower visitor
UCSB-IZC00025874	Thysanoptera	Thripidae	THY1	undetermined	on flower	Lupinus nipomensis	1	Adult	flower visitor
UCSB-IZC00025880	Thysanoptera	Thripidae	THY1	undetermined	flower bud	Lupinus nipomensis	1	Adult	flower visitor
N/A	Hemiptera	Miridae	CLAM1	Closterocoris amoenus	flower bud	Lupinus nipomensis	1	Adult	flower visitor
UCSB-IZC00025851	Hemiptera	Miridae	CLAM1	Closterocoris amoenus	on stem	Lupinus nipomensis	1	Adult	not flower visitor
UCSB-IZC00025856	Hemiptera	Reduviidae	RED1	undetermined	on stem	Lupinus nipomensis	1	Nymph	not flower visitor
UCSB-IZC00025864	Coleoptera	Curculionidae	ALP1	Apleurus sp.	leaves	Lupinus nipomensis	1	Adult	not flower visitor
UCSB-IZC00025842	Hemiptera	Miridae	CLAM1	Closterocoris amoenus	on flower	Lupinus nipomensis	1	Adult	flower visitor
UCSB-IZC00025862	Hymenoptera	Formicidae	ANT1	Linepithema humile	flower bud	Lupinus nipomensis	1	Adult	flower visitor
UCSB-IZC00025876	Thysanoptera	Thripidae	THY1	undetermined	in flower	Lupinus nipomensis	26	Adult	flower visitor
N/A	Thysanoptera	Thripidae	THY1	undetermined	in flower	Lupinus nipomensis	1	Adult	flower visitor
UCSB-IZC00025847	Hemiptera	Miridae	CLAM1	Closterocoris amoenus	on flower	Lupinus nipomensis	1	Adult	flower visitor
UCSB-IZC00025884	Thysanoptera	Thripidae	THY1	undetermined	in flower	Lupinus nipomensis	1	Adult	flower visitor
UCSB-IZC00025863	Hymenoptera	Formicidae	ANT1	Linepithema humile	on flower	Lupinus nipomensis	1	Adult	flower visitor
N/A	Thysanoptera	Thripidae	THY1	undetermined	in flower	Lupinus nipomensis	1	Adult	flower visitor
N/A	Orthoptera	Acrididae	N/A	undetermined	on stem	Lupinus nipomensis	1	Adult	not flower visitor
N/A	Thysanoptera	Thripidae	THY1	undetermined	in flower	Lupinus nipomensis	1	Adult	flower visitor
UCSB-IZC00025852	Hemiptera	Miridae	CLAM1	Closterocoris amoenus	on flower	Lupinus nipomensis	1	Adult	flower visitor
N/A	Thysanoptera	Thripidae	THY1	undetermined	in flower	Lupinus nipomensis	1	Adult	flower visitor
N/A	Thysanoptera	Thripidae	THY1	undetermined	in flower	Lupinus nipomensis	1	Adult	flower visitor
N/A	Thysanoptera	Thripidae	THY1	undetermined	in flower	Lupinus nipomensis	7	Adult	flower visitor
UCSB-IZC00025846	Hymenoptera	Formicidae	ANT1	Linepithema humile	seed pod	Lupinus nipomensis	1	Adult	not flower visitor
UCSB-IZC00025843	Hemiptera	Reduviidae	RED1	undetermined	in flower	Lupinus nipomensis	1	Nymph	flower visitor
UCSB-IZC00025838	Coleoptera	Curculionidae	RHEF1	Rhigopsis effracta	on flower	Lupinus nipomensis	1	Adult	flower visitor
N/A	Hemiptera	Miridae	CLAM1	Closterocoris amoenus	leaves	Lupinus nipomensis	2	Adult	not flower visitor
UCSB-IZC00025849	Hemiptera	Reduviidae	RED2	undetermined	in flower	Lupinus nipomensis	1	Nymph	flower visitor
N/A	Thysanoptera	Thripidae	THY1	undetermined	in flower	Lupinus nipomensis	3	Adult	flower visitor
N/A	Thysanoptera	Thripidae	THY1	undetermined	ovary	Lupinus nipomensis	1	Adult	not flower visitor
N/A	Thysanoptera	Thripidae	THY1	undetermined	in flower	Lupinus nipomensis	2	Adult	flower visitor
N/A	N/A	N/A	N/A	undetermined	leaves	Lupinus nipomensis	1	Adult	not flower visitor
UCSB-IZC00025879	Hemiptera	Aphididae	N/A	undetermined	in flower	Lupinus nipomensis	1	Adult	flower visitor
UCSB-IZC00025855	Hemiptera	Reduviidae	RED1	undetermined	leaves	Lupinus nipomensis	1	Nymph	not flower visitor
N/A	Thysanoptera	Thripidae	THY1	undetermined	leaves	Lupinus nipomensis	1	Adult	not flower visitor
UCSB-IZC00025848	Hemiptera	Miridae	CLAM1	Closterocoris amoenus	leaves	Lupinus nipomensis	1	Adult	not flower visitor
N/A	Thysanoptera	Thripidae	THY1	undetermined	in flower	Lupinus nipomensis	1	Adult	flower visitor
N/A	Hemiptera	Miridae	CLAM1	Closterocoris amoenus	leaves	Lupinus nipomensis	1	Adult	not flower visitor
UCSB-IZC00025853	Hemiptera	Miridae	CLAM1	Closterocoris amoenus	leaves	Lupinus nipomensis	1	Adult	not flower visitor
UCSB-IZC00025888	Araneae	N/A	N/A	undetermined	on flower	Lupinus nipomensis	1	Adult	flower visitor
N/A	Thysanoptera	Thripidae	THY1	undetermined	in flower	Lupinus nipomensis	2	Adult	flower visitor
N/A	Hymenoptera	Apidae	BOVO1	Bombus vosnesenskii	on flower	Ehrharta calycina	3	Adult	flower visitor
N/A	Lepidoptera	Lycaenidae	LEP1	Plebejus lupini	sky 5 ft away	Horkelia cuneata	2	Adult	not flower visitor
UCSB-IZC00025882	Hymenoptera	Apidae	BOVO1	Bombus vosnesenskii	on flower	Acmispon glaber	1	Adult	flower visitor
N/A	Hymenoptera	Apidae	BOVO1	Bombus vosnesenskii	sky 0 ft away	Ehrharta calycina	4	Adult	not flower visitor
UCSB-IZC00025865	Neuroptera	Chrysophidae	NEUR1	Chrysoperla carnea	sky 0 ft away	Ehrharta calycina	1	Adult	not flower visitor
N/A	Hymenoptera	Apidae	APME1	Apis mellifera	sky 0 ft away	N/A	1	Adult	not flower visitor
N/A	Hymenoptera	Apidae	BOVO1	Bombus vosnesenskii	sky 0 ft away	N/A	1	Adult	not flower visitor
UCSB-IZC00025859	Hemiptera	Reduviidae	APCA1	Apiomerus californicus	leaves 20 ft away	Ericameria erichoides	1	Adult	not flower visitor
UCSB-IZC00025844	Hemiptera	Reduviidae	APCA1	Apiomerus californicus	sky 10 ft away	Ehrharta calycina	1	Adult	not flower visitor
UCSB-IZC00025866	Orthoptera	Acrididae	ACRI1	undetermined	leaves 20 ft away	Ericameria erichoides	1	Adult	not flower visitor
UCSB-IZC00025854	Hemiptera	Miridae	CLAM1	Closterocoris amoenus	sky 15 ft away	N/A	1	Adult	not flower visitor
UCSB-IZC00025860	Hemiptera	Miridae	CLAM1	Closterocoris amoenus	sky 15 ft away	N/A	1	Adult	not flower visitor
UCSB-IZC00025857	Hemiptera	N/A	HEMI1	undetermined	sky 15 ft away	N/A	4	Adult	not flower visitor
UCSB-IZC00025845	Hemiptera	Cicadellidae	CICA1	undetermined	jumping 15 ft	N/A	2	Adult	not flower visitor
UCSB-IZC00025850	Hemiptera	Cicadellidae	CICA2	undetermined	sky 15 ft away	N/A	1	Adult	not flower visitor
UCSB-IZC00025861	Hemiptera	Cicadellidae	CICA1	undetermined	sky 15 ft away	N/A	1	Adult	not flower visitor
N/A	Thysanoptera	Thripidae	THY1	undetermined	in flower	Lupinus nipomensis	1	Adult	flower visitor
UCSB-IZC00025875	Thysanoptera	Thripidae	THY1	undetermined	on stem	Lupinus nipomensis	2	Adult	not flower visitor
UCSB-IZC00025890	Thysanoptera	Thripidae	THY1	undetermined	on flower	Lupinus nipomensis	2	Adult	flower visitor
N/A	Thysanoptera	Thripidae	THY1	undetermined	under flower	Lupinus nipomensis	1	Adult	flower visitor
N/A	Coleoptera	Curculionidae	N/A	undetermined	on flower	Lupinus nipomensis	1	Adult	flower visitor
N/A	Thysanoptera	Thripidae	N/A	undetermined	in flower	Lupinus nipomensis	2	Adult	flower visitor
UCSB-IZC00025899	Trombidiformes	Tetranychidae	ACA1	undetermined	on flower	Lupinus nipomensis	3	Adult	flower visitor
N/A	Thysanoptera	Thripidae	N/A	undetermined	in flower	Lupinus nipomensis	13	Adult	flower visitor
N/A	Thysanoptera	Thripidae	N/A	undetermined	on flower	Lupinus nipomensis	3	Adult	flower visitor
N/A	Thysanoptera	Thripidae	N/A	undetermined	on flower	Lupinus nipomensis	3	Adult	flower visitor
UCSB-IZC00025898	Trombidiformes	Tetranychidae	ACA1	undetermined	on flower	Lupinus nipomensis	1	Adult	flower visitor
N/A	Thysanoptera	Thripidae	N/A	undetermined	leaves	Lupinus nipomensis	15	Adult	not flower visitor
UCSB-IZC00025897	Trombidiformes	Tetranychidae	ACA1	undetermined	anther	Lupinus nipomensis	1	Adult	not flower visitor
N/A	Thysanoptera	Thripidae	N/A	undetermined	peduncle	Lupinus nipomensis	2	Adult	not flower visitor
UCSB-IZC00025900	Trombidiformes	Tetranychidae	ACA1	undetermined	on flower	Lupinus nipomensis	2	Adult	flower visitor
UCSB-IZC00025889	Trombidiformes	Tetranychidae	ACA1	undetermined	leaves	Lupinus nipomensis	3	Adult	not flower visitor
N/A	Trombidiformes	Tetranychidae	N/A	undetermined	in flower	Lupinus nipomensis	1	Adult	flower visitor
N/A	Trombidiformes	Tetranychidae	N/A	undetermined	leaves	Lupinus nipomensis	2	Adult	not flower visitor
N/A	Hemiptera	Anthocoridae	OR1	Orius sp.	leaves	Lupinus nipomensis	1	Adult	not flower visitor
N/A	Thysanoptera	Thripidae	N/A	undetermined	in flower	Lupinus nipomensis	9	Adult	flower visitor
N/A	Diptera	N/A	DP03	undetermined	ovary	Lupinus nipomensis	1	Larva	not flower visitor
N/A	Trombidiformes	Tetranychidae	N/A	undetermined	in flower	Lupinus nipomensis	1	Adult	flower visitor
UCSB-IZC00025833	Coleoptera	Staphylinidae	STAP1	undetermined	on stem	Lupinus nipomensis	1	Adult	not flower visitor
N/A	Trombidiformes	Tetranychidae	N/A	undetermined	on flower	Lupinus nipomensis	1	Adult	flower visitor
N/A	Thysanoptera	Thripidae	N/A	undetermined	on flower	Lupinus nipomensis	5	Adult	flower visitor
N/A	Thysanoptera	Thripidae	N/A	undetermined	on flower	Lupinus nipomensis	13	Adult	flower visitor
UCSB-IZC00025831	Hemiptera	Anthocoridae	OR1	Orius sp.	on flower	Lupinus nipomensis	1	Adult	flower visitor
UCSB-IZC00025894	Trombidiformes	Tetranychidae	ACA1	undetermined	in flower	Lupinus nipomensis	2	Adult	flower visitor
N/A	Hemiptera	Anthocoridae	N/A	Orius sp.	on flower	Lupinus nipomensis	1	Adult	flower visitor
N/A	Trombidiformes	Tetranychidae	N/A	undetermined	bract	Lupinus nipomensis	1	Adult	not flower visitor
UCSB-IZC00025887	Thysanoptera	Thripidae	THY1	undetermined	in flower	Lupinus nipomensis	4	Adult	flower visitor
N/A	Thysanoptera	Thripidae	N/A	undetermined	in flower	Lupinus nipomensis	1	Adult	flower visitor
UCSB-IZC00025836	Diptera	Asilidae	DP01	undetermined	ground	Lupinus nipomensis	2	Adult	not flower visitor
N/A	Thysanoptera	Thripidae	N/A	undetermined	in flower	Lupinus nipomensis	13	Adult	flower visitor
UCSB-IZC00025886	Trombidiformes	Tetranychidae	ACA1	undetermined	in flower	Lupinus nipomensis	1	Adult	flower visitor
N/A	Coleoptera	Curculionidae	N/A	undetermined	seed pod	Lupinus nipomensis	1	Adult	not flower visitor
N/A	Thysanoptera	Thripidae	N/A	undetermined	in flower	Lupinus nipomensis	4	Adult	flower visitor
N/A	Trombidiformes	Tetranychidae	N/A	undetermined	in flower	Lupinus nipomensis	1	Adult	flower visitor
N/A	Coleoptera	Chrysomelidae	N/A	Diabrotica undecimpunctata	on flower	Lupinus nipomensis	1	Adult	flower visitor
N/A	Thysanoptera	Thripidae	N/A	undetermined	in flower	Lupinus nipomensis	1	Adult	flower visitor
N/A	Trombidiformes	Tetranychidae	N/A	undetermined	on stem	Lupinus nipomensis	2	Adult	not flower visitor
UCSB-IZC00025832	Lepidoptera	Lycaenidae	LEP1	Plebejus lupini	on stem	Lupinus nipomensis	1	Adult	not flower visitor
UCSB-IZC00025885	Trombidiformes	Tetranychidae	ACA1	undetermined	leaves	Lupinus nipomensis	1	Adult	not flower visitor
UCSB-IZC00025829	Hemiptera	Frugogoidea	FRUG1	undetermined	on stem	Lupinus nipomensis	1	Adult	not flower visitor
N/A	Hymenoptera	Formicidae	ANT1	Linepithema humile	on flower	Lupinus nipomensis	2	Adult	flower visitor
N/A	Trombidiformes	Tetranychidae	N/A	undetermined	under flower	Lupinus nipomensis	2	Adult	flower visitor
N/A	Hymenoptera	Apidae	N/A	Bombus vosnesenskii	sky 0 ft away	Acmispon glaber	2	Adult	not flower visitor
N/A	Lepidoptera	Lycaenidae	N/A	Plebejus lupini	sky 0 ft away	Ericameria erichoides	1	Adult	not flower visitor
UCSB-IZC00025830	Hemiptera	Reduviidae	APCA2	Apiomerus californicus	leaves	Lupinus nipomensis	2	Adult	not flower visitor
UCSB-IZC00030853	Hymenoptera	Apidae	APME1	Apis mellifera	sky 20 ft away	Lupinus chamissonius	1	Adult	not flower visitor
N/A	Hymenoptera	Apidae	N/A	Apis mellifera	sky 10 ft away	Acmispon glaber	1	Adult	not flower visitor
UCSB-IZC00025839	Diptera	Asilidae	DP02	undetermined	sky 5 ft away	Ehrharta calycina	3	Adult	not flower visitor
N/A	Hymenoptera	Apidae	BOVO1	Bombus vosnesenskii	sky 20 ft away	Amsinckia spectabilis	1	Adult	not flower visitor
UCSB-IZC00025837	Hymenoptera	Sphecidae	CHCA1	Chalybion californicum	sky 20 ft away	Horkelia cuneata	1	Adult	not flower visitor
N/A	Diptera	Asilidae	N/A	undetermined	sky 20 ft away	Ehrharta calycina	1	Adult	not flower visitor
UCSB-IZC00030794	Hymenoptera	Apidae	BOVO1	Bombus vosnesenskii	sky 20 ft away	Acmispon glaber	1	Adult	not flower visitor
UCSB-IZC00025825	Lepidoptera	Lycaenidae	LEP1	Plebejus lupini	sky 20 ft away	N/A	1	Adult	not flower visitor
UCSB-IZC00025835	Diptera	Anthomyiidae	DP03	undetermined	N/A	N/A	1	Adult	not flower visitor
UCSB-IZC00025834	Coleoptera	Mordellidae	MORD1	undetermined	on stem	Lupinus nipomensis	1	Adult	not flower visitor
UCSB-IZC00025841	Thysanoptera	Thripidae	THY1	undetermined	in flower	Lupinus nipomensis	1	Adult	flower visitor
UCSB-IZC00025891	Thysanoptera	Thripidae	THY1	undetermined	on flower	Lupinus nipomensis	1	Adult	flower visitor
UCSB-IZC00025840	Thysanoptera	Thripidae	THY1	undetermined	peduncle	Lupinus nipomensis	1	Adult	not flower visitor
UCSB-IZC00025892	Thysanoptera	Thripidae	THY1	undetermined	on flower	Lupinus nipomensis	1	Adult	flower visitor
